# Supplementary material for: Regulation of an endophytic nitrogen-fixing bacteria GXS16 promoting drought tolerance in sugarcane
Source: BMC Plant Biol. 2023 Nov 17;23:573. doi: 10.1186/s12870-023-04600-5 (PMC10655487; doi:10.1186/s12870-023-04600-5)
Supplement: Supplementary file 2 — Additional file 2: Table S1. Plant height (in centimeters) was assessed for distinct sugarcane groups under varying drought stages, with a total of 12 replicates measured. Table S2. RNA-Seq read and mapping statistics. BF and AF represent the reads before and after quality filtering, respectively. Table S3. Number of DEGs. Table S4. Number of distinct trend genes in each WGCNA modules. C_IC_gene indicates the genes which show a particular trend across drought stress stages in IC group compared with C group. D_vs_ID indicates the genes which show a particular trend across drought stress stages in ID group compared with D group. ID_trend_diff indicates the specific trend gene set which show a particular trend across drought stress stages in ID group compared with C, D, and ID groups. Table S5. KEGG pathway enrichment analysis of the genes in honeydew module. [file 12870_2023_4600_MOESM2_ESM.xlsx]

## Sheet: Table S1
Table S1. Plant height (in centimeters) was assessed for distinct sugarcane groups under varying drought stages, with a total of 12 replicates measured.
Replicate	Control	Inoculation Control	Drought	Inoculation Drought
1	14.4	14.8	12	10.8
2	14.2	13.5	12.6	14.2
3	12.8	11.9	13.6	10.1
4	11.9	12	11.8	11.6
5	12.1	16.3	10.9	12.6
6	10.2	11.2	12.5	12.6
7	12.3	14.6	10.4	12.9
8	13.4	12.9	11.1	10.8
9	14.2	13.8	11.4	12.5
10	13.8	15.1	12.8	12.6
11	14.2	14.1	10.1	14.2
12	11.6	13.6	11.6	14.3

## Sheet: Table S2
Table S2. RNA-Seq read and mapping statistics. BF and AF represent the reads before and after quality filtering, respectively.
Sample	RawData(bp)	BF_Q20(%)	BF_Q30(%)	BF_N(%)	BF_GC(%)	CleanData(bp)	AF_Q20(%)	AF_Q30(%)	AF_N(%)	AF_GC(%)
C11	6626525200	6376473494 (96.23%)	5807773366 (87.64%)	4923786 (0.07%)	3716648245 (56.09%)	6572085113	6335303264 (96.40%)	5778033317 (87.92%)	4871344 (0.07%)	3685947880 (56.08%)
C12	6559381600	6279026527 (95.73%)	5696523475 (86.85%)	4673875 (0.07%)	3704358939 (56.47%)	6508066443	6239888251 (95.88%)	5667728402 (87.09%)	4627952 (0.07%)	3675531918 (56.48%)
C13	6595981600	6336363883 (96.06%)	5773267179 (87.53%)	4331410 (0.07%)	3751335385 (56.87%)	6548492907	6299894672 (96.20%)	5746244503 (87.75%)	4291681 (0.07%)	3724658601 (56.88%)
C21	6590322000	6316940539 (95.85%)	5731773966 (86.97%)	4586465 (0.07%)	3667666659 (55.65%)	6541145328	6279034735 (95.99%)	5703671813 (87.20%)	4543979 (0.07%)	3640428627 (55.65%)
C22	6598000400	6345806700 (96.18%)	5778658121 (87.58%)	4197775 (0.06%)	3685058176 (55.85%)	6546326183	6306381598 (96.33%)	5749835556 (87.83%)	4156435 (0.06%)	3656180344 (55.85%)
C23	6575394400	6321905007 (96.14%)	5753728716 (87.50%)	4714843 (0.07%)	3628507386 (55.18%)	6518003892	6278226481 (96.32%)	5721784425 (87.78%)	4662373 (0.07%)	3596900401 (55.18%)
C31	6524970800	6225794132 (95.41%)	5621609820 (86.16%)	4690862 (0.07%)	3726231647 (57.11%)	6473097109	6186352359 (95.57%)	5592789834 (86.40%)	4643721 (0.07%)	3696566877 (57.11%)
C32	6568617000	6308528010 (96.04%)	5737743469 (87.35%)	5299423 (0.08%)	3661883836 (55.75%)	6509779005	6263972948 (96.22%)	5705205011 (87.64%)	5239355 (0.08%)	3629166958 (55.75%)
C33	6559464000	6253218076 (95.33%)	5621530737 (85.70%)	4365339 (0.07%)	3682766589 (56.14%)	6505248454	6212438651 (95.50%)	5592222873 (85.96%)	4320435 (0.07%)	3652131529 (56.14%)
D11	6582393200	6313214476 (95.91%)	5719466934 (86.89%)	4344887 (0.07%)	3695813775 (56.15%)	6524261779	6269646601 (96.10%)	5688297023 (87.19%)	4294184 (0.07%)	3663059685 (56.15%)
D12	6568477000	6288857194 (95.74%)	5690254431 (86.63%)	3789819 (0.06%)	3719824095 (56.63%)	6515954379	6249047541 (95.90%)	5661431930 (86.89%)	3749953 (0.06%)	3690264680 (56.63%)
D13	6539008000	6267838155 (95.85%)	5686879646 (86.97%)	4209817 (0.06%)	3685403969 (56.36%)	6486745611	6227888417 (96.01%)	5657504318 (87.22%)	4166399 (0.06%)	3656063057 (56.36%)
D21	6609462200	6359630680 (96.22%)	5810306423 (87.91%)	4479323 (0.07%)	3706856331 (56.08%)	6563583841	6323859238 (96.35%)	5783429504 (88.11%)	4439936 (0.07%)	3681488445 (56.09%)
D22	6552756200	6252853433 (95.42%)	5619726895 (85.76%)	4210524 (0.06%)	3685406908 (56.24%)	6500547305	6213259493 (95.58%)	5591212608 (86.01%)	4167929 (0.06%)	3656061603 (56.24%)
D23	6575770000	6313923663 (96.02%)	5730482521 (87.15%)	5048965 (0.08%)	3633142022 (55.25%)	6517442174	6270119900 (96.21%)	5699063692 (87.44%)	4991783 (0.08%)	3600798516 (55.25%)
D31	6563174000	6281423347 (95.71%)	5676983020 (86.50%)	4184106 (0.06%)	3655438910 (55.70%)	6511147745	6241783957 (95.86%)	5648102272 (86.75%)	4141339 (0.06%)	3626527039 (55.70%)
D32	6564112400	6300829320 (95.99%)	5717336577 (87.10%)	5288547 (0.08%)	3656469855 (55.70%)	6504418256	6255602170 (96.17%)	5684458261 (87.39%)	5229098 (0.08%)	3623402711 (55.71%)
D33	6647658600	6378587298 (95.95%)	5781042574 (86.96%)	4456095 (0.07%)	3770373102 (56.72%)	6583318788	6330505636 (96.16%)	5746510753 (87.29%)	4416975 (0.07%)	3733631452 (56.71%)
IC11	6534329200	6251105865 (95.67%)	5652500618 (86.50%)	4269032 (0.07%)	3676854494 (56.27%)	6482038617	6211458795 (95.83%)	5623623370 (86.76%)	4225543 (0.07%)	3647681596 (56.27%)
IC12	6711924600	6445170534 (96.03%)	5834628602 (86.93%)	4345006 (0.06%)	3786891921 (56.42%)	6654234218	6402175697 (96.21%)	5804208423 (87.23%)	4308426 (0.06%)	3753699087 (56.41%)
IC13	6516268000	6217317787 (95.41%)	5601048945 (85.95%)	4479272 (0.07%)	3651788624 (56.04%)	6459369446	6174272323 (95.59%)	5569707108 (86.23%)	4429980 (0.07%)	3620021702 (56.04%)
IC21	6545185200	6272465838 (95.83%)	5693305245 (86.98%)	4582018 (0.07%)	3663207910 (55.97%)	6496357013	6234895760 (95.98%)	5665462588 (87.21%)	4538028 (0.07%)	3636138701 (55.97%)
IC22	6705939600	6473197088 (96.53%)	5906216208 (88.07%)	4082736 (0.06%)	3788396382 (56.49%)	6658135615	6437007028 (96.68%)	5880040014 (88.31%)	4042831 (0.06%)	3761681640 (56.50%)
IC23	6654977000	6406286447 (96.26%)	5818646677 (87.43%)	4469422 (0.07%)	3762862219 (56.54%)	6602388847	6366652464 (96.43%)	5790139142 (87.70%)	4420635 (0.07%)	3733178267 (56.54%)
IC31	6627463400	6390797538 (96.43%)	5830122353 (87.97%)	4531043 (0.07%)	3758088108 (56.70%)	6574940379	6349940834 (96.58%)	5799506969 (88.21%)	4484591 (0.07%)	3728522060 (56.71%)
IC32	6637151400	6398346840 (96.40%)	5828121197 (87.81%)	4423568 (0.07%)	3729093867 (56.19%)	6583097056	6357197530 (96.57%)	5797962825 (88.07%)	4378086 (0.07%)	3698882960 (56.19%)
IC33	6682303800	6446357275 (96.47%)	5873049717 (87.89%)	4236940 (0.06%)	3688978375 (55.21%)	6629982808	6406430467 (96.63%)	5843884953 (88.14%)	4192696 (0.06%)	3660263937 (55.21%)
ID11	6651914000	6407580403 (96.33%)	5828266088 (87.62%)	4352200 (0.07%)	3740174610 (56.23%)	6595930314	6364657387 (96.49%)	5796667720 (87.88%)	4307907 (0.07%)	3708823977 (56.23%)
ID12	6655776800	6411791857 (96.33%)	5834933708 (87.67%)	3970150 (0.06%)	3779175658 (56.78%)	6599985302	6369400958 (96.51%)	5803980816 (87.94%)	3925180 (0.06%)	3747585079 (56.78%)
ID13	6635361200	6401581704 (96.48%)	5842634309 (88.05%)	4196251 (0.06%)	3721660101 (56.09%)	6580776008	6359658085 (96.64%)	5811573070 (88.31%)	4149029 (0.06%)	3691310601 (56.09%)
ID21	6506756800	6290620659 (96.68%)	5764288869 (88.59%)	3979827 (0.06%)	3683820955 (56.62%)	6459666539	6253867658 (96.81%)	5736582643 (88.81%)	3940327 (0.06%)	3657665260 (56.62%)
ID22	6650079400	6381329723 (95.96%)	5787593642 (87.03%)	4624944 (0.07%)	3781757642 (56.87%)	6595655723	6339561627 (96.12%)	5756839654 (87.28%)	4588879 (0.07%)	3750660635 (56.87%)
ID23	6667175200	6377287583 (95.65%)	5735121965 (86.02%)	3862680 (0.06%)	3767544432 (56.51%)	6593313017	6323114929 (95.90%)	5697268278 (86.41%)	3821833 (0.06%)	3724911601 (56.50%)
ID31	6647833800	6385316387 (96.05%)	5791303270 (87.12%)	4358543 (0.07%)	3771952943 (56.74%)	6591747560	6342647015 (96.22%)	5760254528 (87.39%)	4323821 (0.07%)	3739852420 (56.74%)
ID32	6663653800	6412014574 (96.22%)	5836093255 (87.58%)	4521554 (0.07%)	3748821295 (56.26%)	6604055895	6366936346 (96.41%)	5803376553 (87.88%)	4482518 (0.07%)	3714963929 (56.25%)
ID33	6664960000	6414726790 (96.25%)	5850456877 (87.78%)	4799869 (0.07%)	3719064341 (55.80%)	6612355853	6373930362 (96.39%)	5819897237 (88.02%)	4764455 (0.07%)	3689715008 (55.80%)

## Sheet: Table S3
Table S3. Number of DEGs.
	UP	DOWN
C1-vs-C2	284	552
C2-vs-C3	29	68
D1-vs-D2	573	465
D2-vs-D3	266	332
IC1-vs-IC2	30	18
IC2-vs-IC3	23	32
ID1-vs-ID2	1532	764
ID2-vs-ID3	90	234
C1-vs-D1	6273	7532
C2-vs-D2	10214	11092
C3-vs-D3	9996	12492
IC1-vs-ID1	3696	3704
IC2-vs-ID2	7919	10213
IC3-vs-ID3	7415	8363
C1-vs-IC1	147	173
C2-vs-IC2	2064	1490
C3-vs-IC3	83	32
D1-vs-ID1	98	163
D2-vs-ID2	447	267
D3-vs-ID3	15	9

## Sheet: Table S4
Table S4. Number of distinct trend genes in each WGCNA modules. C_IC_gene indicates the genes which show a particular trend across drought stress stages in IC group compared with C group. D_vs_ID indicates the genes which show a particular trend across drought stress stages in ID group compared with D group. ID_trend_diff indicates the specific trend gene set which show a particular trend across …
color	C_IC_gene	D_ID_gene	ID_trend_diff
red	136	491	445
NA	376	626	369
honeydew	61	1319	888
floralwhite	6	22	11
coral	30	51	36
bisque4	109	362	147
maroon	98	10	6
palevioletred2	42	13	4
coral1	30	33	22
lavenderblush3	13	14	3
lightpink3	8	5	1
antiquewhite4	12	164	91
lightsteelblue1	2	24	10
mediumpurple3	14	2	0
brown2	4	18	16
yellow	12	41	23
honeydew1	2	72	69
plum	2	1	0
steelblue	1	35	31
skyblue1	2	33	19
lavenderblush2	4	35	35
blue2	9	145	56
coral2	0	32	11
magenta4	0	3	0
royalblue	0	2	0
mediumpurple4	0	1	1

## Sheet: Table S5
Table S5. KEGG pathway enrichment analysis of the genes in honeydew module.
id	num	qvalue	per	ratio	class	ID	Descrption	Pvalue	Qvalue	Up	Down	fg_num	bg_num
Valine, leucine and isoleucine degradation	64	3.03403e-18	3.6	0.383	Metabolism	ko00280	Valine, leucine and isoleucine degradation	3.8693e-20	3.03403e-18	0	0	64	167
beta-Alanine metabolism	54	3.03403e-18	3.037	0.432	Metabolism	ko00410	beta-Alanine metabolism	5.14242e-20	3.03403e-18	0	0	54	125
Peroxisome	75	1.0463e-09	4.218	0.244	Cellular Processes	ko04146	Peroxisome	2.66009e-11	1.0463e-09	0	0	75	307
Propanoate metabolism	33	2.13196e-07	1.856	0.324	Metabolism	ko00640	Propanoate metabolism	7.44666e-09	2.13196e-07	0	0	33	102
Butanoate metabolism	30	2.13196e-07	1.687	0.341	Metabolism	ko00650	Butanoate metabolism	9.03371e-09	2.13196e-07	0	0	30	88
Plant hormone signal transduction	126	2.70036e-07	7.087	0.182	Environmental Information Processing	ko04075	Plant hormone signal transduction	1.37306e-08	2.70036e-07	0	0	126	694
Glycerolipid metabolism	61	1.71687e-05	3.431	0.207	Metabolism	ko00561	Glycerolipid metabolism	1.01848e-06	1.71687e-05	0	0	61	294
Riboflavin metabolism	19	2.91798e-05	1.069	0.358	Metabolism	ko00740	Riboflavin metabolism	1.97829e-06	2.91798e-05	0	0	19	53
Tyrosine metabolism	35	4.59615e-05	1.969	0.248	Metabolism	ko00350	Tyrosine metabolism	3.50554e-06	4.59615e-05	0	0	35	141
Glyoxylate and dicarboxylate metabolism	48	7.53722e-05	2.7	0.213	Metabolism	ko00630	Glyoxylate and dicarboxylate metabolism	6.38747e-06	7.53722e-05	0	0	48	225
Citrate cycle (TCA cycle)	41	7.9645e-05	2.306	0.225	Metabolism	ko00020	Citrate cycle (TCA cycle)	7.42453e-06	7.9645e-05	0	0	41	182
Valine, leucine and isoleucine biosynthesis	18	0.000109362	1.012	0.333	Metabolism	ko00290	Valine, leucine and isoleucine biosynthesis	1.18772e-05	0.000109362	0	0	18	54
Selenocompound metabolism	19	0.000109362	1.069	0.322	Metabolism	ko00450	Selenocompound metabolism	1.20483e-05	0.000109362	0	0	19	59
Amino sugar and nucleotide sugar metabolism	70	0.000479293	3.937	0.177	Metabolism	ko00520	Amino sugar and nucleotide sugar metabolism	5.68653e-05	0.000479293	0	0	70	396
Pyruvate metabolism	65	0.00059621	3.656	0.179	Metabolism	ko00620	Pyruvate metabolism	7.57894e-05	0.00059621	0	0	65	364
Glycine, serine and threonine metabolism	43	0.000693577	2.418	0.2	Metabolism	ko00260	Glycine, serine and threonine metabolism	9.40444e-05	0.000693577	0	0	43	215
Fatty acid degradation	34	0.000789396	1.912	0.215	Metabolism	ko00071	Fatty acid degradation	0.000113726	0.000789396	0	0	34	158
Protein processing in endoplasmic reticulum	101	0.000872268	5.681	0.159	Genetic Information Processing	ko04141	Protein processing in endoplasmic reticulum	0.000133058	0.000872268	0	0	101	636
Alanine, aspartate and glutamate metabolism	33	0.00159246	1.856	0.209	Metabolism	ko00250	Alanine, aspartate and glutamate metabolism	0.000256413	0.00159246	0	0	33	158
Phenylalanine metabolism	27	0.0017682	1.519	0.223	Metabolism	ko00360	Phenylalanine metabolism	0.000299696	0.0017682	0	0	27	121
Tryptophan metabolism	37	0.00196302	2.081	0.198	Metabolism	ko00380	Tryptophan metabolism	0.000349351	0.00196302	0	0	37	187
Pantothenate and CoA biosynthesis	25	0.00263088	1.406	0.223	Metabolism	ko00770	Pantothenate and CoA biosynthesis	0.000490502	0.00263088	0	0	25	112
Biosynthesis of unsaturated fatty acids	19	0.00266075	1.069	0.25	Metabolism	ko01040	Biosynthesis of unsaturated fatty acids	0.00051862	0.00266075	0	0	19	76
Cysteine and methionine metabolism	63	0.00355714	3.543	0.166	Metabolism	ko00270	Cysteine and methionine metabolism	0.000723487	0.00355714	0	0	63	379
Glycolysis / Gluconeogenesis	77	0.00382182	4.331	0.159	Metabolism	ko00010	Glycolysis / Gluconeogenesis	0.000809708	0.00382182	0	0	77	485
Caffeine metabolism	7	0.00436779	0.394	0.438	Metabolism	ko00232	Caffeine metabolism	0.000962395	0.00436779	0	0	7	16
Galactose metabolism	37	0.00515893	2.081	0.186	Metabolism	ko00052	Galactose metabolism	0.00118043	0.00515893	0	0	37	199
Limonene and pinene degradation	3	0.00580265	0.169	1	Metabolism	ko00903	Limonene and pinene degradation	0.0013769	0.00580265	0	0	3	3
Ubiquitin mediated proteolysis	77	0.00802337	4.331	0.154	Genetic Information Processing	ko04120	Ubiquitin mediated proteolysis	0.00202997	0.00802337	0	0	77	501
Fructose and mannose metabolism	37	0.00802337	2.081	0.18	Metabolism	ko00051	Fructose and mannose metabolism	0.00203984	0.00802337	0	0	37	205
Autophagy - other eukaryotes	28	0.00956317	1.575	0.193	Cellular Processes	ko04136	Autophagy - other eukaryotes	0.00251236	0.00956317	0	0	28	145
Sulfur metabolism	22	0.0115954	1.237	0.206	Metabolism	ko00920	Sulfur metabolism	0.00314451	0.0115954	0	0	22	107
Taurine and hypotaurine metabolism	8	0.0118371	0.45	0.333	Metabolism	ko00430	Taurine and hypotaurine metabolism	0.00331038	0.0118371	0	0	8	24
Terpenoid backbone biosynthesis	32	0.0221988	1.8	0.175	Metabolism	ko00900	Terpenoid backbone biosynthesis	0.00639626	0.0221988	0	0	32	183
Starch and sucrose metabolism	74	0.0235479	4.162	0.147	Metabolism	ko00500	Starch and sucrose metabolism	0.00698455	0.0235479	0	0	74	502
Carotenoid biosynthesis	19	0.028934	1.069	0.198	Metabolism	ko00906	Carotenoid biosynthesis	0.00882733	0.028934	0	0	19	96
Lysine degradation	25	0.0304107	1.406	0.181	Metabolism	ko00310	Lysine degradation	0.00953555	0.0304107	0	0	25	138
Arginine and proline metabolism	28	0.0366138	1.575	0.173	Metabolism	ko00330	Arginine and proline metabolism	0.0119586	0.0366138	0	0	28	162
Linoleic acid metabolism	12	0.0366138	0.675	0.226	Metabolism	ko00591	Linoleic acid metabolism	0.0121012	0.0366138	0	0	12	53
Phenylalanine, tyrosine and tryptophan biosynthesis	26	0.0464157	1.462	0.172	Metabolism	ko00400	Phenylalanine, tyrosine and tryptophan biosynthesis	0.0157341	0.0464157	0	0	26	151
Circadian rhythm - plant	21	0.05733	1.181	0.178	Organismal Systems	ko04712	Circadian rhythm - plant	0.0199198	0.05733	0	0	21	118
alpha-Linolenic acid metabolism	24	0.0681456	1.35	0.169	Metabolism	ko00592	alpha-Linolenic acid metabolism	0.0242552	0.0681456	0	0	24	142
Arginine biosynthesis	15	0.0804919	0.844	0.188	Metabolism	ko00220	Arginine biosynthesis	0.0293318	0.0804919	0	0	15	80
Photosynthesis	16	0.0869409	0.9	0.182	Metabolism	ko00195	Photosynthesis	0.0324186	0.0869409	0	0	16	88
MAPK signaling pathway - plant	50	0.100754	2.812	0.143	Environmental Information Processing	ko04016	MAPK signaling pathway - plant	0.0384231	0.100754	0	0	50	350
Thiamine metabolism	14	0.111468	0.787	0.182	Metabolism	ko00730	Thiamine metabolism	0.0434536	0.111468	0	0	14	77
Ascorbate and aldarate metabolism	24	0.123237	1.35	0.158	Metabolism	ko00053	Ascorbate and aldarate metabolism	0.0490858	0.123237	0	0	24	152
Sphingolipid metabolism	20	0.129669	1.125	0.163	Metabolism	ko00600	Sphingolipid metabolism	0.0527467	0.129669	0	0	20	123
Purine metabolism	47	0.153154	2.643	0.139	Metabolism	ko00230	Purine metabolism	0.063598	0.153154	0	0	47	338
Glutathione metabolism	57	0.154613	3.206	0.136	Metabolism	ko00480	Glutathione metabolism	0.0655139	0.154613	0	0	57	420
Pentose phosphate pathway	28	0.162953	1.575	0.148	Metabolism	ko00030	Pentose phosphate pathway	0.070429	0.162953	0	0	28	189
Arachidonic acid metabolism	10	0.181046	0.562	0.182	Metabolism	ko00590	Arachidonic acid metabolism	0.0797832	0.181046	0	0	10	55
Glycosphingolipid biosynthesis - globo and isoglobo series	7	0.19468	0.394	0.2	Metabolism	ko00603	Glycosphingolipid biosynthesis - globo and isoglobo series	0.0874409	0.19468	0	0	7	35
Pyrimidine metabolism	27	0.197436	1.519	0.145	Metabolism	ko00240	Pyrimidine metabolism	0.0903523	0.197436	0	0	27	186
Phosphonate and phosphinate metabolism	6	0.264999	0.337	0.194	Metabolism	ko00440	Phosphonate and phosphinate metabolism	0.123516	0.264999	0	0	6	31
Glycerophospholipid metabolism	52	0.285527	2.925	0.13	Metabolism	ko00564	Glycerophospholipid metabolism	0.135504	0.285527	0	0	52	401
Porphyrin and chlorophyll metabolism	22	0.31539	1.237	0.14	Metabolism	ko00860	Porphyrin and chlorophyll metabolism	0.152349	0.31539	0	0	22	157
Histidine metabolism	8	0.441892	0.45	0.154	Metabolism	ko00340	Histidine metabolism	0.217201	0.441892	0	0	8	52
Nitrogen metabolism	14	0.506963	0.787	0.136	Metabolism	ko00910	Nitrogen metabolism	0.253481	0.506963	0	0	14	103
Vitamin B6 metabolism	5	0.508237	0.281	0.161	Metabolism	ko00750	Vitamin B6 metabolism	0.258608	0.508237	0	0	5	31
Cyanoamino acid metabolism	10	0.508237	0.562	0.141	Metabolism	ko00460	Cyanoamino acid metabolism	0.262733	0.508237	0	0	10	71
Biotin metabolism	9	0.561335	0.506	0.138	Metabolism	ko00780	Biotin metabolism	0.295347	0.561335	0	0	9	65
Pentose and glucuronate interconversions	21	0.561335	1.181	0.127	Metabolism	ko00040	Pentose and glucuronate interconversions	0.299696	0.561335	0	0	21	166
Ether lipid metabolism	14	0.601766	0.787	0.128	Metabolism	ko00565	Ether lipid metabolism	0.326382	0.601766	0	0	14	109
C5-Branched dibasic acid metabolism	3	0.646192	0.169	0.158	Metabolism	ko00660	C5-Branched dibasic acid metabolism	0.355953	0.646192	0	0	3	19
Ubiquinone and other terpenoid-quinone biosynthesis	19	0.787986	1.069	0.117	Metabolism	ko00130	Ubiquinone and other terpenoid-quinone biosynthesis	0.440738	0.787986	0	0	19	162
Oxidative phosphorylation	37	0.852199	2.081	0.113	Metabolism	ko00190	Oxidative phosphorylation	0.483876	0.852199	0	0	37	327
Stilbenoid, diarylheptanoid and gingerol biosynthesis	10	0.977808	0.562	0.11	Metabolism	ko00945	Stilbenoid, diarylheptanoid and gingerol biosynthesis	0.566761	0.977808	0	0	10	91
Sulfur relay system	5	0.977808	0.281	0.111	Genetic Information Processing	ko04122	Sulfur relay system	0.571769	0.977808	0	0	5	45
N-Glycan biosynthesis	16	1	0.9	0.106	Metabolism	ko00510	N-Glycan biosynthesis	0.621672	1	0	0	16	151
Inositol phosphate metabolism	25	1	1.406	0.106	Metabolism	ko00562	Inositol phosphate metabolism	0.62652	1	0	0	25	235
Basal transcription factors	18	1	1.012	0.105	Genetic Information Processing	ko03022	Basal transcription factors	0.645908	1	0	0	18	172
Cutin, suberine and wax biosynthesis	7	1	0.394	0.099	Metabolism	ko00073	Cutin, suberine and wax biosynthesis	0.689244	1	0	0	7	71
Phenylpropanoid biosynthesis	62	1	3.487	0.104	Metabolism	ko00940	Phenylpropanoid biosynthesis	0.726954	1	0	0	62	594
Brassinosteroid biosynthesis	4	1	0.225	0.091	Metabolism	ko00905	Brassinosteroid biosynthesis	0.736974	1	0	0	4	44
Protein export	16	1	0.9	0.098	Genetic Information Processing	ko03060	Protein export	0.739983	1	0	0	16	163
Photosynthesis - antenna proteins	3	1	0.169	0.083	Metabolism	ko00196	Photosynthesis - antenna proteins	0.780351	1	0	0	3	36
Isoquinoline alkaloid biosynthesis	1	1	0.056	0.077	Metabolism	ko00950	Isoquinoline alkaloid biosynthesis	0.784467	1	0	0	1	13
Diterpenoid biosynthesis	6	1	0.337	0.086	Metabolism	ko00904	Diterpenoid biosynthesis	0.805637	1	0	0	6	70
Sesquiterpenoid and triterpenoid biosynthesis	4	1	0.225	0.078	Metabolism	ko00909	Sesquiterpenoid and triterpenoid biosynthesis	0.834165	1	0	0	4	51
Glycosphingolipid biosynthesis - ganglio series	1	1	0.056	0.062	Metabolism	ko00604	Glycosphingolipid biosynthesis - ganglio series	0.848773	1	0	0	1	16
Lipoic acid metabolism	1	1	0.056	0.062	Metabolism	ko00785	Lipoic acid metabolism	0.848773	1	0	0	1	16
Tropane, piperidine and pyridine alkaloid biosynthesis	5	1	0.281	0.077	Metabolism	ko00960	Tropane, piperidine and pyridine alkaloid biosynthesis	0.863268	1	0	0	5	65
Glucosinolate biosynthesis	1	1	0.056	0.056	Metabolism	ko00966	Glucosinolate biosynthesis	0.880596	1	0	0	1	18
Nicotinate and nicotinamide metabolism	5	1	0.281	0.072	Metabolism	ko00760	Nicotinate and nicotinamide metabolism	0.895128	1	0	0	5	69
Endocytosis	52	1	2.925	0.094	Cellular Processes	ko04144	Endocytosis	0.91928	1	0	0	52	553
Monoterpenoid biosynthesis	3	1	0.169	0.061	Metabolism	ko00902	Monoterpenoid biosynthesis	0.921457	1	0	0	3	49
Phagosome	22	1	1.237	0.086	Cellular Processes	ko04145	Phagosome	0.923619	1	0	0	22	256
Glycosaminoglycan degradation	4	1	0.225	0.062	Metabolism	ko00531	Glycosaminoglycan degradation	0.936061	1	0	0	4	64
Zeatin biosynthesis	5	1	0.281	0.064	Metabolism	ko00908	Zeatin biosynthesis	0.94424	1	0	0	5	78
SNARE interactions in vesicular transport	8	1	0.45	0.07	Genetic Information Processing	ko04130	SNARE interactions in vesicular transport	0.950646	1	0	0	8	115
Fatty acid biosynthesis	10	1	0.562	0.071	Metabolism	ko00061	Fatty acid biosynthesis	0.956947	1	0	0	10	140
Folate biosynthesis	6	1	0.337	0.06	Metabolism	ko00790	Folate biosynthesis	0.972634	1	0	0	6	100
Steroid biosynthesis	9	1	0.506	0.066	Metabolism	ko00100	Steroid biosynthesis	0.972731	1	0	0	9	136
Monobactam biosynthesis	1	1	0.056	0.029	Metabolism	ko00261	Monobactam biosynthesis	0.981984	1	0	0	1	34
Other glycan degradation	4	1	0.225	0.05	Metabolism	ko00511	Other glycan degradation	0.982559	1	0	0	4	80
One carbon pool by folate	1	1	0.056	0.025	Metabolism	ko00670	One carbon pool by folate	0.99114	1	0	0	1	40
Phosphatidylinositol signaling system	16	1	0.9	0.066	Environmental Information Processing	ko04070	Phosphatidylinositol signaling system	0.993508	1	0	0	16	241
RNA degradation	29	1	1.631	0.075	Genetic Information Processing	ko03018	RNA degradation	0.994334	1	0	0	29	389
Spliceosome	52	1	2.925	0.08	Genetic Information Processing	ko03040	Spliceosome	0.996615	1	0	0	52	646
Lysine biosynthesis	1	1	0.056	0.019	Metabolism	ko00300	Lysine biosynthesis	0.998311	1	0	0	1	54
Nucleotide excision repair	13	1	0.731	0.055	Genetic Information Processing	ko03420	Nucleotide excision repair	0.999235	1	0	0	13	238
mRNA surveillance pathway	30	1	1.687	0.068	Genetic Information Processing	ko03015	mRNA surveillance pathway	0.999337	1	0	0	30	442
Flavonoid biosynthesis	12	1	0.675	0.052	Metabolism	ko00941	Flavonoid biosynthesis	0.999414	1	0	0	12	229
Various types of N-glycan biosynthesis	5	1	0.281	0.038	Metabolism	ko00513	Various types of N-glycan biosynthesis	0.999415	1	0	0	5	133
ABC transporters	5	1	0.281	0.036	Environmental Information Processing	ko02010	ABC transporters	0.999629	1	0	0	5	138
Glycosylphosphatidylinositol(GPI)-anchor biosynthesis	3	1	0.169	0.027	Metabolism	ko00563	Glycosylphosphatidylinositol(GPI)-anchor biosynthesis	0.999802	1	0	0	3	112
Fatty acid elongation	1	1	0.056	0.011	Metabolism	ko00062	Fatty acid elongation	0.99997	1	0	0	1	88
RNA polymerase	6	1	0.337	0.032	Genetic Information Processing	ko03020	RNA polymerase	0.999985	1	0	0	6	188
Base excision repair	3	1	0.169	0.02	Genetic Information Processing	ko03410	Base excision repair	0.999996	1	0	0	3	149
Ribosome biogenesis in eukaryotes	15	1	0.844	0.044	Genetic Information Processing	ko03008	Ribosome biogenesis in eukaryotes	0.999997	1	0	0	15	339
Proteasome	6	1	0.337	0.029	Genetic Information Processing	ko03050	Proteasome	0.999998	1	0	0	6	209
Plant-pathogen interaction	20	1	1.125	0.048	Organismal Systems	ko04626	Plant-pathogen interaction	0.999999	1	0	0	20	417
Mismatch repair	1	1	0.056	0.008	Genetic Information Processing	ko03430	Mismatch repair	1	1	0	0	1	127
Ribosome	22	1	1.237	0.027	Genetic Information Processing	ko03010	Ribosome	1	1	0	0	22	809
RNA transport	23	1	1.294	0.036	Genetic Information Processing	ko03013	RNA transport	1	1	0	0	23	631
DNA replication	1	1	0.056	0.004	Genetic Information Processing	ko03030	DNA replication	1	1	0	0	1	230
Homologous recombination	1	1	0.056	0.005	Genetic Information Processing	ko03440	Homologous recombination	1	1	0	0	1	198
